# Supplementary material for: Clinical and Neuroimaging Features in Charcot–Marie–Tooth Patients with GNB4 Mutations
Source: Life (Basel). 2021 May 28;11(6):494. doi: 10.3390/life11060494 (PMC8227704; doi:10.3390/life11060494)
Supplement: Supplementary file 1 [file life-11-00494-s001.zip]

Archive with 1 entries (1 files):
- life-1209544-supplementary.pdf
